# Supplementary material for: Mitogenomic Characterization and Phylogenetic Placement of African Hind, Cephalopholis taeniops: Shedding Light on the Evolution of Groupers (Serranidae: Epinephelinae)
Source: Int J Mol Sci. 2024 Feb 2;25(3):1822. doi: 10.3390/ijms25031822 (PMC10855530; doi:10.3390/ijms25031822)
Supplement: Supplementary file 1 [file ijms-25-01822-s001.zip]

Archive with 1 entries (1 files):
- ijms-2809025-supplementary.pdf
